# Supplementary material for: Inkjet-Printed Localized Surface Plasmon Resonance Subpixel Gas Sensor Array for Enhanced Identification and Visualization of Gas Spatial Distributions from Multiple Odor Sources
Source: Sensors (Basel). 2024 Oct 19;24(20):6731. doi: 10.3390/s24206731 (PMC11511064; doi:10.3390/s24206731)
Supplement: Supplementary file 1 [file sensors-24-06731-s001.zip]

Archive with 1 entries (1 files):
- sensors-3265344-supplementary.pdf
